# Supplementary material for: Cell-Free DNA Based Next-Generation Sequencing Does Not Differentiate Between Oligoprogression and Systemic Progression in Non-Small Cell Lung Cancer Patients Treated with Immune Checkpoint Inhibitors—An Explorative Study
Source: Int J Mol Sci. 2025 Aug 21;26(16):8087. doi: 10.3390/ijms26168087 (PMC12386807; doi:10.3390/ijms26168087)
Supplement: Supplementary file 1 [file ijms-26-08087-s001.zip]

Archive with 2 entries (2 files):
- Supplementary File.pdf
- Supplementary Material.pdf
